# Supplementary material for: Increasing the Response of Mismatch Repair Proficient Rectal Cancer to Immunotherapy with Particle Radiation and DNA Damage Response Inhibitors—Preclinical Evidence
Source: Cancers (Basel). 2026 Feb 19;18(4):682. doi: 10.3390/cancers18040682 (PMC12939984; doi:10.3390/cancers18040682)
Supplement: Supplementary file 1 [file cancers-18-00682-s001.zip]

Archive with 1 entries (1 files):
- cancers-4127902-supplementary.xlsx
