# Supplementary material for: Increasing the Response of Mismatch Repair Proficient Rectal Cancer to Immunotherapy with Particle Radiation and DNA Damage Response Inhibitors—Preclinical Evidence
Source: Cancers (Basel). 2026 Feb 19;18(4):682. doi: 10.3390/cancers18040682 (PMC12939984; doi:10.3390/cancers18040682)
Supplement: Supplementary file 1 [file cancers-18-00682-s001.zip › cancers-4127902-supplementary.xlsx]

## Sheet: Hoja1
1. IR + ICI combinations
Treatment Description	Note	Citation	Year	Model	RT Details	Immunotherapy Details	DDRi Details	Arms	Key Findings
XRT + aCD73		An R, Wu C, Tang C, Zhang C, Han F, Xu Z, et al. Blockade of CD73 potentiates radiotherapy antitumor immunity and abscopal effects via STING pathway. Cell Death Discovery 2024 10:1. 2024-09-16;10(1). doi: 10.1038/s41420-024-02171-4.	2024	CT-26	8 OR 12 Gy x1	aCD73 (200 μg, days 7, 10, 13)	-	RT → aCD73	RT-induced CD73 upregulation via the ATR pathway correlates with RT tolerance. In CRC models, RT+CD73 blockade reduced MDSCs, TAMs, and Tregs, while boosting DCs and CD8+ T cells via cGAS-STING and IFN-I pathways, enhancing antigen presentation, CD8+ T-cell function, and antitumor responses with XRT.
XRT+aPD1+aCXCR2		Bergeron P, Dos Santos M, Sitterle L, Tarlet G, Lavigne J, Liu W, et al. Non-homogenous intratumor ionizing radiation doses synergize with PD1 and CXCR2 blockade. Nat Commun. 2024;15(1):8845. Epub 20241014. doi: 10.1038/s41467-024-53015-9. PubMed PMID: 39397001; PubMed Central PMCID: PMC11471822.	2024	CT-26	total irradiation (TI) at 16 Gy (TI16) or 2 Gy (TI2), partial irradiation (PI) at 16 Gy (PI16/0), or combined 16 Gy and 2 Gy (PI16/2)	aPD1 i.p. at 10 mg/kg after SBRT and at 5 mg/kg 3/week for 2 weeks. CXCR2 inhibitor SB225002 (10 mg/kg) was dissolved in a 1% dimethyl sulfoxide (DMSO), 20% polyethylene glycol 400 (PEG400), 5% polysorbate 80 (Tween 80), and 74% ddH2O51. SB225002 was administered i.p. at 10 mg/kg after SBRT, and every day for 8 days.	-	SBRT+aPD1+aCXCR2	XRT modalities—total irradiation (TI) at 16 Gy (TI16) or 2 Gy (TI2), partial irradiation (PI) at 16 Gy (PI16/0), or combined 16 Gy and 2 Gy (PI16/2)— showed TI16 as most effective, w/ 70% tumor regression in MC38, PI16/2 alone weakly delayed growth. aPD1+PI16/2 markedly improved tumor control and survival (median not reached in MC38, 90% clearance in CT26) vs either alone. XRT+aPD1 relied on CD8+…
XRT+aICOS		Blair T, Baird J, Bambina S, Kramer G, Gostissa M, Harvey CJ, et al. ICOS is upregulated on T cells following radiation and agonism combined with radiation results in enhanced tumor control. Sci Rep. 2022;12(1):14954. Epub 20220902. doi: 10.1038/s41598-022-19256-8. PubMed PMID: 36056093; PubMed Central PMCID: PMC9440216.	2022	CT-26	12 Gy x1F	CT26: aICOS: 2x0.25 mg/kg ip 7 days apart.	-	RT+immuno , variable in experiments	XRT boosted ICOS on circulating CD4+ T cells (day 1 Tregs, day 7 non-Tregs) and CD8+ T cells (day 7), mirrored in TILs with higher ICOS on non-Treg CD4+ and CD8+ T cells 7 days post-RT. XRT+ ICOS agonist antibody, especially concurrently, enhanced tumor control (50% survival) vs XRT (0%) or ICOS alone (10%), with CD8+ T-cell depletion abolishing efficacy, unlike CD4+ or NK depletion, showing CD8+…
XRT +- aPDL1 (+-5 FU)		Boustani J, Lecoester B, Baude J, Latour C, Limagne E, Ladjohoulou R, et al. Targeting two radiation-induced immunosuppressive pathways to improve the efficacy of normofractionated radiation therapy in a preclinical colorectal cancer model. Int J Radiat Biol. 2024;100(6):912-21. Epub 20240320. doi: 10.1080/09553002.2024.2331115. PubMed PMID: 38506658.	2024	CT-26	XRT (normoRT: 18×2 Gy; hypoRT: 3×8 Gy)	aPDL1	-	RT + 5FU + aPDL1 (concurrent)	NormoRT + 5FU + aPDL1 delayed tumor growth, achieved highest CR vs. normoRT alone, and induced long-term immunity. HypoRT increased Tregs; normoRT raised MDSCs, adding 5 FU reduced MDSCs (3.39% vs. 8.09%)
XRT + aPDL1 OR aPD1		Dovedi S, Adlard A, Lipowska-Bhalla G, McKenna C, Jones S, Cheadle E, Stratford I, Poon E, Morrow M, Stewart R, Jones H, Wilkinson R, Honeychurch J, Illidge T. Acquired Resistance to Fractionated Radiotherapy Can Be Overcome by Concurrent PD-L1 Blockade. Cancer Research. 2014;74(19):5458-68. doi: 10.1158/0008-5472.CAN-14-1258.	2014	CT-26	2 Gy x5	aPDL1 OR aPD1	-	RT + aPDL1 (concurrent)	RT + aPDL1 or aPD1 better local control than RT alone. Triple combination not superior. ICI alone no response. RT upregulates PD-L1, IFNg dependent. RT + ICI generates peristent memory, IFNγ-producing CD8+ T
XRT + aPD1 OR aPDL1		Dovedi SJ, Cheadle EJ, Popple AL, Poon E, Morrow M, Stewart R, et al. Fractionated Radiation Therapy Stimulates Antitumor Immunity Mediated by Both Resident and Infiltrating Polyclonal T-cell Populations when Combined with PD-1 Blockade. Clinical Cancer Research. 2017/09/15;23(18). doi: 10.1158/1078-0432.CCR-16-1673.	2017	CT-26	2 Gy x5 fx QD, or 4 Gy x3F, or 7 Gy x1F	aPD1 , aPDL1	-	RT + ICI (concurrent)	Fractionated RT drove T-cell infiltration at irradiated CT26 site, with TCR sequencing showing polyclonal expansion of resident clones. Alone, no systemic immunity due to PD-1/PD-L1 resistance; with aPD1, enhanced local/abscopal control via resident and infiltrating T cells.
XRT+HERA-CD40+aPD1		Frankish J, Mukherjee D, Romano E, Billian-Frey K, Schroder M, Heinonen K, et al. The CD40 agonist HERA-CD40L results in enhanced activation of antigen presenting cells, promoting an anti-tumor effect alone and in combination with radiotherapy. Front Immunol. 2023;14:1160116. Epub 20230526. doi: 10.3389/fimmu.2023.1160116. PubMed PMID: 37304285; PubMed Central PMCID: PMC10251205.	2023	CT-26	8 Gy x3	HERA-CD40L (hexavalent TNF receptor agonist- CD40L), mmHERA-CD40L (murine protein surrogate), aCD40 (10 mg/kg). aPD1 (10 mg/kg)	-	RT (d0-2) + HELA-CD40L (d2,5,9,12) +- aPD1 (d0,2,4,7,9,11)+excision (d10)	mmHERA-CD40L+XRT inhibited growth and boosted survival, alone didn’t significantly reduce tumor growthl. Adding aPD1 to RT+mmHERA-CD40L offered no benefit. Without RT, mmHERA-CD40L reduced tumor volume, increased CD8+ T, and shifted TAMs to a pro-inflammatory state (lower CD163, higher F4/80), with no toxicity. XRT+mmHERA-CD40L countered RT-induced CD4+ and CD8+ T-cell loss, tempered M1/M2 marker…
XRT + aPDL1		Ghaffari-Nazari H, Alimohammadi M, Alimohammadi R, Rostami E, Bakhshandeh M, Webster T, Mahmoodi Chalbatani G, Tavakkol-Afshari J, Amir Jalali S. Radiation dose and schedule influence the abscopal effect in a bilateral murine CT26 tumor model. International Immunopharmacology. 2022;108:108737-undefined. doi: 10.1016/j.intimp.2022.108737.	2022	CT-26	16 Gy x1 (day 11), 10 Gy x2 (days 11-12), 3 Gy x10 (days 11-20, BED=36 Gy)	aPDL1 (200 μg, days 11, 14, 17)	-	RT → aPDL1	16 Gy x1 increased TCD8, high TAM1/TAM2m inducen IFNg. RT+aPDL1 increased TCD8 in irradiated and non-IR, IFNg induction by CD8. RT+aPDL1 better tumor growth control and OS. Hypofrac+ICI more abscopal.
XRT + aPDL1 + aTIGIT		Grapin M, Richard C, Limagne E, Boidot R, Morgand V, Bertaut A, Derangere V, Laurent P-A, Thibaudin M, Fumet J, Crehange G, Ghiringhelli F, Mirjolet C. Optimized fractionated radiotherapy with anti-PD-L1 and anti-TIGIT: a promising new combination. Journal for ImmunoTherapy of Cancer. 2019;7(1):160-undefined. doi: 10.1186/s40425-019-0634-9.	2019	CT-26	2 Gy x18 fx (over 24 days), 8 Gy x3 fx (over 3 days), 16.4 Gy x1	aPDL1, aTIGIT	-	RT +- aPDL1 +- aTIGIT	3x8 Gy + aPDL1 + aTIGIT achieved 9/10 CR (vs. 3/10 aPDL1, 2/10 aTIGIT), increased CD8+/granzyme B, TIGIT up; 18x2 Gy + aPDL1 hit 8/12 CR, durable PD-L1 rise, no aTIGIT gain, myeloid shift with prolonged RT. More general effect tith 18x2Gy,aPDL1 and triple combination vs RT alone. Im 3x8Gy, triple combo superior to every other treatment.
XRT + NA-iPSC		Huang KC-Y, Chen WT-L, Chen J-Y, Lee C-Y, Wu C-H, Lai C-Y, et al. Neoantigen-augmented iPSC cancer vaccine combined with radiotherapy promotes antitumor immunity in poorly immunogenic cancers. NPJ Vaccines. 2024 May 31;9(1). doi: 10.1038/s41541-024-00881-5.	2024	CT-26	Local XRT: 5 Gy x 3F (d8, 13, 18 NA, d9-11 AAV). 50 Gy x1 (single dose to iPSC) 1 hour before vaccination as autologous vaccine.	NeoAantigen-iPSC vaccine (s.c. d6, 11, 16, 21), or Modified iPSCs with neoantigens by AAV enhanced neoantigen-specific T cell response (AAV-iPSC)	-	NA-iPSC → RT	Local XRT + NA-iPSC achieved 37.5% complete response (NA-iPSC) and 60% CR (AAV-iPSC) vs. XRT alone (0%, 50% tu regression) and ipSC/GM-CSF (12.5% CR), remarkably enhanced CD8 and CD4 TIL, cut Tregs, increased neoantigen-specific T-cell responses and IFNγ secretion.
XRT + IFNβ1		Huang KC, Chiang SF, Chang HY, Hong WZ, Chen JY, Lee PC, et al. Colorectal cancer-specific IFNbeta delivery overcomes dysfunctional dsRNA-mediated type I interferon signaling to increase the abscopal effect of radiotherapy. J Immunother Cancer. 2024;12(5). Epub 20240515. doi: 10.1136/jitc-2023-008515. PubMed PMID: 38749537; PubMed Central PMCID: PMC11097864.	2024	SW480 (cGAS-deficient), HT29, CT26 + Patients	5 Gy x2	AAV-IFNβ1 (5×10⁹ vg i.m., days 8, 11, 14), IFNβ (10,000 U i.t., days 8, 11, 14)	-	RT → IFN (post-XRT)	In vitro: XRT increased dsRNA, TLR3-driven IFNβ1/CXCL10 in SW480 vs. baseline; TLR3 inhibition cut IFN-I. In vivo: XRT alone slowed CT26 growth; TLR3 inhibition weakened it. XRT + AAV-IFNβ1 eradicated distant tumors (abscopal), boosted CD8+/NK infiltration, survival vs. XRT, overcoming defective TLR3 via dsRNA immunity.
XRT + aPD1 (+ chemo)		Ieranò C, Righelli D, D'Alterio C, Napolitano M, Portella L, Rea G, et al. In PD-1+ human colon cancer cells NIVOLUMAB promotes survival and could protect tumor cells from conventional therapies. Journal for ImmunoTherapy of Cancer. 2022-03-01;10(3). doi:	2022	HT29	XRT 2, 4, or 8 Gy.	NIVO (5 mg/kg i.p., 2×/week for 3 weeks)	-	XRT → NIVO	NIVO + XRT increased resistance to radiation, promoting cell growth (1.3-fold and 1.7-fold at 4 and 8 Gy in HT29 and 1.6-fold, 1.8-fold, and 2.2-fold at 2, 4, and 8 Gy in HCT116)
XRT + ECI301 / alarmins		Kanegasaki S, Matsushima K, Shiraishi K, Nakagawa K, Tsuchiya T. Macrophage inflammatory protein derivative ECI301 enhances the alarmin-associated abscopal benefits of tumor radiotherapy. Cancer Res. 2014;74(18):5070-8. Epub 20140718. doi: 10.1158/0008-5472.CAN-14-0551. PubMed PMID: 25038226.	2014	CT-26	6 Gy x1	ECI301 (MIP-1a chemokine derivative)	-	RT + ECI301 +- HSP70 +- HMGB1	ECI301 post-RT inhibited tumor growth at both sites, replicated abscopal effect with HSP70; ECI301 neutralization required TLR4. ECI301 bound alarmins, boosted NK/T-cell immunity for systemic tumor control.
CRT + aPD1 + aCTLA4 (+5FU, cisPt)		Lauret Marie Joseph E, Kirilovsky A, Lecoester B, El Sissy C, Boullerot L, Rangan L, et al. Chemoradiation triggers antitumor Th1 and tissue resident memory-polarized immune responses to improve immune checkpoint inhibitors therapy. J Immunother Cancer. 2021;9(7). doi: 10.1136/jitc-2020-002256. PubMed PMID: 34230108; PubMed Central PMCID: PMC8261891.	2021	CT26, (+ patient)	XRT 8 Gy x1	aCTLA4 and aPD-1 (dual)	-	CRT + aCTLA4/aPD1 (concurrent)	CRT + aCTLA4+aPD1 optimized tumor control in CT26 (75% CR) vs. CRT alone (better than monotherapies, low CR, triggers Th1 TME), enriching tumor-specific CD8+ and CD103+ T cells via CD103+ DC priming, significantly enhancing T-cell-mediated immunity and lasting systemic tumor suppression.
XRT + aPD1 +/- cisplatin		Luo R, Firat E, Gaedicke S, Guffart E, Watanabe T, Niedermann G. Cisplatin Facilitates Radiation-Induced Abscopal Effects in Conjunction with PD-1 Checkpoint Blockade Through CXCR3/CXCL10-Mediated T-cell Recruitment. Clinical Cancer Research. 2019/12/01;25(23). doi: 10.1158/1078-0432.CCR-19-1344.	2019	C-51	8 Gy x3 fx (day 10-12, MC38) or 8 Gy x2 fx (days 12-13, C51)	aPD1	-	RT → aPD1 + cisplatin (day 10/12)	Triple therapy outperformed RT + aPD1 or cisplatin + aPD1, often fully regressed non-irradiated tumors via CD8+ T cells and CXCR3/CXCL10 axis (cisplatin-induced CXCL10). Cisplatin enhanced T-cell induction/cytoreduction, overcame RT lymphopenia for abscopal effects.
XRT + aPDL1 + TEM1 vaccine		Pierini S, Mishra A, Perales-Linares R, Uribe-Herranz M, Beghi S, Giglio A, et al. Combination of vasculature targeting, hypofractionated radiotherapy, and immune checkpoint inhibitor elicits potent antitumor immune response and blocks tumor progression.	2021	CT-26	In vitro 5, 10, 20 Gy. In vivo 21 Gy x1 (single dose, day 12)	TEM1 vaccine (DNA prime day 5, Ad5 boosts days 12, 19), aPDL1 (200 µg, days 12, 15, 18)	-	RT+TEM1 prime → RT + TEM1 boost → aPDL1	XRT + TEM1 or aPDL1 reduced irradiated/abscopal tumor growth and. increased survival, XRT+TEM1 increased CD8+ TILs and gp70-specific, augments T-cell tumor vascular injury T cells, enhances DC/Macrophage activity and cross-priming. XRT + TEM1 + aPDL1 further shrank tumors, boosted gp70 immunity, reduced perfusion beyond dual therapy.
XRT +- L19-IL2 +- aPDL1 / aPD1 / aCTLA4		Pimentel VO, Marcus D, Wiel AMvd, Lieuwes NG, Biemans R, Lieverse RI, et al. Releasing the brakes of tumor immunity with anti-PD-L1 and pushing its accelerator with L19–IL2 cures poorly immunogenic tumors when combined with radiotherapy. Journal for Immunotherapy of Cancer. 2021 Mar 9;9(3). doi: 10.1136/jitc-2020-001764.	2021	CT-26, C-51	5 Gy x1	L19-IL2, aPDL1, aPD1, aCTLA4	-	RT +- ICI (aPDL1 OR aCTLA4 OR aPD1) +- IL19-IL2	RT +L19–IL2 outperformed RT+ICB in C51and CT26 tumors. Triple combinations were not superior. 100% rechallenge response in survivors. RT+aPD1 not superior to RT, RT+ aPDL1, aCTL4 > RT only in CT26
XRT + IL-12 + IL-2 + aCTLA4		Rakhmilevich AL, Tsarovsky NW, Felder M, Zaborek J, Moram S, Erbe AK, et al. A combined radio-immunotherapy regimen eradicates late-stage tumors in mice. Front Immunol. 2024;15:1419773. Epub 20240715. doi: 10.3389/fimmu.2024.1419773. PubMed PMID: 39076988; PubMed Central PMCID: PMC11284032.	2024	CT-26	12 Gy x1F	CRI (combined radio- immuno): slow-release pegylated interleukin 2 (srIL-2. 16 μg/0.1 ml of buffer )+ IL12 (0.5 μg in 0.1 ml PBS intratumorally) +aCTLA4 (0.2 mg in 0.2 ml PBS i.p.)	-	RT (d0) -> srIL-2 days 5, 14, and 23. IL-12 days 5-7. Anti-CTLA-4 days 2, 5 and 8.	XRT + (CRI: IL-12+srIL-2+aCTLA4) better XRT alone. In MC38, CRI rapidly regressed large tumors (1800-3000 mm³), 20-40% CR and extended survival vs XRT alone (all mice died by day 27 vs 7/15 CRI). In CT26 two-tumor model (190-260 mm³), CRI suppressed both irradiated and abscopal tumors, regression and immunological memory. XRT alone slowed growth without regression, while CRI eradicated 5/5 primar…
XRT + aTLR7/8		Schölch S, Rauber C, Tietz A, Rahbari NN, Bork U, Schmidt T, et al. Radiotherapy combined with TLR7/8 activation induces strong immune responses against gastrointestinal tumors. Oncotarget. 2014-12-31;6(7). doi: 10.18632/oncotarget.3081.	2014	CT-26	2 Gy x5 fx	TLR7/8 agonist (3M-011, i.p., dose unspecified)	-	RT + aTLR7/8 (concurrent)	XRT + aTLR7/8 boosted NK/CD8+ T-cell cytotoxicity (in vitro), with CD11c+ DCs as key immune hubs (depletion in CD11c-DTR mice reduced effect). Enhanced tumor control vs. XRT alone (weaker immune response), reliant on DC-mediated immunity.
XRT + Tumor based vaccine (HHP)		Seitz C, Rückert M, Deloch L, Weiss E-M, Utz S, Izydor M, Ebel N, Schlücker E, Fietkau R, Gaipl US and Frey B (2019) Tumor Cell-Based Vaccine Generated With High Hydrostatic Pressure Synergizes With Radiotherapy by Generating a Favorable Anti-tumor Immune	2019	CT-26	5 Gy x2 (d14, 16)	Whole tumor cell vaccine (HHP-killed CT26, single dose, post-RT, d17)	-	RT + Vaccine (x3) → surgery → 2nd tumor	XRT + TCV retarded tumor growth, improved survival, associated with trend toward higher CD8+ TIL related. CD4 TIL expressed more PD-1 with RT, not enhanced by TCV. CD8 TIL better with RT+TCV.
XRT + aCD25 OR LD-CTX		Son C-H, Bae J-H, Shin D-Y, Lee H-R, Jo W-S, Yang K, et al. Combination Effect of Regulatory T-Cell Depletion and Ionizing Radiation in Mouse Models of Lung and Colon Cancer. International Journal of Radiation Oncology, Biology, Physics. 2015/06/01;92(2).	2015	CT-26	12 Gy x1 (single dose, day 0)	aCD25 xor LD-CTX	-	aCD25/LD-CTX + RT	XRT alone activated Tregs, potentially aiding tumor recurrence. XRT + LD-CTX or aCD25 suppressed Tregs, enhancing antitumor immunity, effector T lymphocytes, tumor regression, survival. LD-CTX most effectively inhibited Tregs, amplifying systemic tumor control and improving outcomes.
XRT+aIL2		Walker JM, Rolig AS, Charych DH, Hoch U, Kasiewicz MJ, Rose DC, et al. NKTR-214 immunotherapy synergizes with radiotherapy to stimulate systemic CD8(+) T cell responses capable of curing multi-focal cancer. J Immunother Cancer. 2020;8(1). doi: 10.1136/jitc-2019-000464. PubMed PMID: 32457127; PubMed Central PMCID: PMC7252958.	2020	CT-26	16 Gy x1F	Bempegaldesleukin (NKTR-214), CD122-preferential IL-2 agonist 0.8 mg/kg iv	-	RT+NKTR	XRT+NKTR-214 better than solo, curing 58%-86% of mice vs 0% (XRT) and 25%-29% (NKTR-214), better survival and abscopal control, for it boosted CD8+ T-cell density, proliferation, and effector function (IFN-γ, TNF-α, granzyme A) in both tumor sites, with CD8+ depletion killing efficacy. Peripheral CD8+ T cells rose, Tregs dropped vs NKTR-214 alone, correlating with tumor reduction. NKTR-214 drove …
XRT + aCD47 (SIRPa)		Wang H, Sun Y, Zhou X, Chen C, Jiao L, Li W, et al. CD47/SIRPα blocking peptide identification and synergistic effect with irradiation for cancer immunotherapy. Journal for Immunotherapy of Cancer. 2020 Oct 5;8(2). doi: 10.1136/jitc-2020-000905.	2020	CT-26, MC-38	20 Gy x1	pep-20-D12 OR pep-20 (2 mg/kg/day, targeted CD47, inibits aCD47/SIRPα, days 10-24)	-	RT → pep-20-D12	Pep-20-D12 alone slowed tumor growth, increased CD8+ TILs and IFN-γ+ T Cells. XRT + pep-20-D12 regressed tumors more han monotherapies, and macrophage/MDSC infiltration, improving phagocytosis vs. XRT’s limited effect. monocyte-derived MDSC and MDSC mediated phagocytosis increased.
XRT + aPD1 + IRIN		Wang L, Zhang T, Zheng Y, Li Y, Tang X, Chen Q, et al. Combination of irinotecan silicasome nanoparticles with radiation therapy sensitizes immunotherapy by modulating the activation of the cGAS/STING pathway for colorectal cancer. Mater Today Bio. 2023;23:100809. Epub 20230925. doi: 10.1016/j.mtbio.2023.100809. PubMed PMID: 37779919; PubMed Central PMCID: PMC10540048.	2023	HCT8, HT29, MC-38	XRT: Colony formation assay: 2, 4, 6 Gy, IRIN sensitivity 2 Gy. XRT+IRIN 4 Gy. RT +- IRIN free/silicasome +- aPD1: 2 Gy x4F	IRIN silicasome (40 mg/kg i.v., days 1, 4, 7, 10), ± aPD1 (100 µg i.p., days 3, 6, 9)	-	IRIN → RT → aPD1	IRIN + XRT activated cGAS/STING, MHC-I, PD-L1, increased CD8+ T cells/DCs/IFN-γ, IRIN silicasome better results. Triple therapy outperformed IRIN + XRT in tumor growth, increased CD4, CD8 and IFNg in TME.
XRT + Att. Salmonella + aPDL1		Wang W, Xu H, Ye Q, Tao F, Wheeldon I, Yuan A, et al. Systemic immune responses to irradiated tumours via the transport of antigens to the tumour periphery by injected flagellate bacteria. Nature Biomedical Engineering 2022 6:1. 2022-01-20;6(1). doi: 10.	2022	CT-26	5 Gy x3	Attenuated Salmonella VNP20009 (nanoparticle-coated, i.t., post-RT), 3 doses	-	RT + Vaccine	XRT + Salmonella extended survival, induced primary and secondary tumor regression vs. each alone. Adding aPDL1 increased CD4 and CD8 / Treg, increased%complete inhibition rates to 100% in primary and 60% in 2ry tumors. Effect partially CD8 mediated.
XRT + Ad5-GUCY2C		Witek M, Blomain E, Magee MS, Xiang B, Waldman SA, Snook AE. Tumor Radiotherapy Creates Therapeutic Vaccine Responses to the Colorectal Cancer Antigen GUCY2C. International journal of radiation oncology, biology, physics. 2014 Apr 1;88(5). doi: 10.1016/j.ijrobp.2013.12.043.	2014	CT-26	8 Gy x1 (d7, or d14)or 3.5 Gy/3 fx (d7, 10, 13)	Ad5-GUCY2C vaccine (d7, or d14)	-	RT → Ad5-GUCY2C, or Ad5-GUCY2C → RT	XRT → Ad5-GUCY2C Ad5-GUCY2C amplified GUCY2C-specific T-cell responses, eradicated more CT26 tumors vs. XRT → vaccine, reducing tumor volume and conferring long-term protection against rechalleng. Effects independet of RT fractioning.
XRT + Vaccine + MerTKi (+OxPt)		Xu H, Qin X, Guo Y, Zhao S, Feng X, Zhang R, et al. Radiation-based immunogenic vaccine combined with a macrophage “checkpoint inhibitor” for boosting innate and adaptive immunity against metastatic colon cancers. Acta Pharmaceutica Sinica B. 2024/05/01;14(5). doi: 10.1016/j.apsb.2024.02.015.	2024	CT-26, MC-38	XRT (80 Gy 60 Gy, 40 Gy, 20 Gy, 10 Gy, in vitro for FDT prep)	FDT vaccine (1 × 10⁶ cells i.p., days 3, 7, 11), UNC2250 (25 mg/kg i.p., days 3, 7, 11)	-	FDT + UNC2250 (post-RT prep)	FDT + UNC2250 + XRT enhanced tumor control vs. XRT-FDT alone, blocked MerTK efferocytosis (STING silence), boosted DCs/M1 macrophages/CD8+ T cells, reduced ascites/tumors. Best tumor control and immunogenicity achieved with FDT-80 Gy
XRT + aCTLA4/aOX40		Young K, Baird J, Savage T, Cottam B, Friedman D, Bambina S, Messenheimer D, Fox B, Newell P, Bahjat K, Gough M, Crittenden M. Optimizing Timing of Immunotherapy Improves Control of Tumors by Hypofractionated Radiation Therapy. PLoS ONE. 2016;11(6):e0157164-undefined. doi: 10.1371/journal.pone.0157164.	2016	CT-26	20 Gy x1	aCTLA4 OR aOX40 in CT26	-	Immuno → RT V/S RT → Immuno	Optimal schemes: aCTLA4 1 week pre-RT depleted Tregs, enhancing RT-induced immune response; aOX40 1d post-RT synced with peak antigen presentation, leading to complete tumor cures in optimal sequence.
XRT + aTGFb		Young KH, Newell P, Cottam B, Friedman D, Savage T, Baird JR, et al. TGFbeta inhibition prior to hypofractionated radiation enhances efficacy in preclinical models. Cancer Immunol Res. 2014;2(10):1011-22. Epub 20140721. doi: 10.1158/2326-6066.CIR-13-0207. PubMed PMID: 25047233.	2014	CT-26	20 Gy x1	SM16 (TGFβ inhibitor, chow, days 6-13 or 6-20)	-	aTGFb → RT	SM16+RT alone slowed growth and improved survival vs SM16 or XRT. Effect CD8+ T cell-dependent, not tied to radiosensitivity/vascular changes, with long-term immunity in cured mice.
XRT + L19-IL2		Zegers CM, Rekers NH, Quaden DH, Lieuwes NG, Yaromina A, Germeraad WT, et al. Radiotherapy combined with the immunocytokine L19-IL2 provides long-lasting antitumor effects. Clin Cancer Res. 2015;21(5):1151-60. Epub 20141231. doi: 10.1158/1078-0432.CCR-14-	2015	C-51	2, 5 or 10 Gy x1	L19-IL2 (20 µg, days 1, 3, 5)	-	RT → L19-IL2	XRT + L19-IL2 cured 75% of C51 tumors, peristent increase in CD8+ T cells. Effect ED-B dependent, abolished by CD8+ depletion. Best reponse with higher doses.
XRT +aCXCR2 +CAR-T (breast)		Zhang B, Hu M, Ma Q, Li K, Li X, He X, et al. Optimized CAR-T therapy based on spatiotemporal changes and chemotactic mechanisms of MDSCs induced by hypofractionated radiotherapy. Mol Ther. 2023;31(7):2105-19. Epub 20230417. doi: 10.1016/j.ymthe.2023.04.008. PubMed PMID: 37073129; PubMed Central PMCID: PMC10362417.	2023	CT-26	5 Gy x5	CAR-T (EpCAM, 3×10⁶ i.v., day 7), CXCR2 blockade (0.5 mg/kg, day 5)	-	RT → CXCR2 → CAR-T	XRT alone increased MDSCs and T cells infiltration. suppressing T cytotoxicity. MDSC accumulation after XRT was mediated by CCR2 and CXCR2, and CXCR2 blockade inhibited MDSCs trafficking to tumors that induced by HFRT, and enhanced the intratumoral T cell infiltration
2. high-LET may offer superior immune-priming compared to XRT
Treatment Description	Note	Citation	Year	Model	RT Details	Immunotherapy Details	DDRi Details	Sequencing	Key Findings
CIRT + L. Reuteri		Bai J, Wang S, Xu F, Dong M, Wang J, Sun X, et al. L. reuteri JMR-01 adjuvant 12C6+ irradiation exerts anti-colon carcinoma effects by modulating the gut microbiota in mice. International Journal of Radiation Biology. 2023-5-4;99(5). doi: 10.1080/09553002	2023	CT-26	CIRT (4 Gy x1)	L. Reuteri JMR-01 (10⁹ CFU/mL, 100 µL gavage, 7 days pre-/50 days post-RT)	-	CIRT + L. Reuteri +Inactivated probiotic	CIRT alone slowed CT-26 growth vs. no RT. CIRT + L. Reuteri reduced tumor size (54.2% inhibition), raised survival (71.4% vs. 50%) and cure (14.3% vs. 0%) vs. CIRT alone. Synergistic pathways include: immune activation (splenocyte activity, macrophage phagocytosis) and metabolic modulation via gut microbiota/short-chain fatty acids (SCFAs) (incremented acetic acid, propionic acid.
DaRT		Confino H, Hochman I, Efrati M, Schmidt M, Umansky V, Kelson I, Keisari Y. Tumor ablation by intratumoral Ra-224-loaded wires induces anti-tumor immunity against experimental metastatic tumors. Cancer Immunology, Immunotherapy. 2014;64(2):191-9. doi: 10.1007/s00262-014-1626-8.	2014	CT-26	DaRT: Ra-224-loaded wire (40-50 kBq, 1 wire, alpha particles, tumor-targeted)	CpG (100 µg, 2 doses)	None	CpG injected peri-tumorally (day -1) and IV (day 1); Ra-224-loaded wire inserted intratumorally (day 0)	DaRT alone reduced primary tumor growth and lung metastases. DaRT induced systemic anti-tumor immunity, increasing resistance to tumor rechallenge. DaRT + CpG enhanced primary tumor control beyond DaRT alone. Treatment lowered metastatic burden in lungs, improving survival.
DaRT + TLR/Immune Mod		Domankevich V, Cohen A, Efrati M, Schmidt M, Rammensee HG, Nair SS, Tewari A, Kelson I, Keisari Y. Combining alpha radiation-based brachytherapy with immunomodulators promotes complete tumor regression in mice via tumor-specific long-term immune response. Cancer Immunol Immunother. 2019;68(12):1949-58. Epub 20191022. doi: 10.1007/s00262-019-02418-5. PubMed PMID: 31637474; PMCID: PMC6877484.	2019	CT-26	DaRT (alpha, Ra-224 seeds, 40-70 kBq, 7-8 mm diameter)	Poly I:C (TLR3, i.t.), CpG (TLR9, p.t./i.n.), XS15 (TLR1/2, p.t.), CP (Treg inh., i.p.), sildenafil (MDSC inh., oral)	-	DaRT +Poly I:C/CpG/XS15/CP/sildenafil	DaRT with immunomodulators boosted antitumor effects over solo treatments. DaRT+poly I:C slowed tumor growth more than either alone. DaRT+CpG or XS15 cut tumor volumes (187 ± 61 mm³, 252 ± 39 mm³ vs 738 ± 170 mm³ DaRT alone, day 10), raised cure rates (41%, 20% vs 0%). DaRT+CpG+CP+sildenafil hit 51% rejection vs 0% DaRT, 6% inert+immunomodulators; extended CpG (6 vs 3 doses) gave 70% vs 78%. Cure…
CIRT+TLR7/8a	ABSTRACT	Huber PE, Nicolay NH, Lopez R. Combined treatment with TLR7/8 agonists and carbon ion radiation induces local and abscopal immune responses in gastrointestinal tumor models. Journal of Clinical Oncology. 2017;35(4_suppl):292-. doi: 10.1200/JCO.2017.35.4_suppl.292.	2017	CRC mouse model	CIRT	3M-011, a TLR7/8 agonist	-	RT+aTLR	CIRT+TLR7/8a enhanced anti-tumor immunity. CIRT solo induced local tumor control, +TLR7/8a boosted both local and abscopal effects, outperforming monotherapies. NK and CD8+ T cells drove cytotoxicity, while CD11c+ DCs were essential for the immunity.
CIRT + aCTLA4 / aPDL1		Ma L, Li Y, Sakamoto Y, Xie L, Suzuki S, Yoshida Y, et al. Optimal radiation dose to induce an abscopal effect by combining carbon-ion radiotherapy and anti-CTLA4 antibody. Neoplasia. 2025/02/01;60. doi: 10.1016/j.neo.2024.101099.	2025	Colon 26	CIRT (3 Gy or 10 Gy x1)	aCTLA4 or aPD1 (dose unspecified, post-RT)	-	CIRT → aCTLA4/aPD1	CIRT (10 Gy) + aCTLA4/aPD1 controlled irradiated tumors/lung metastases vs. CIRT alone, but didn't control distant; CIRT (3 Gy) + aCTLA4 suppressed distant tumors (40% reduction) and metastases vs. CIRT alone outpacing aPD1 combo, local effect slightly less than 10 Gy. 3 Gy CIRT combined with the anti-CTLA4 antibody significantly increased the concentration of IFN-γ.
CIRT + iDCs		Ma L, Sakamoto Y, Ando K, Fujita H, Takahashi A, Takeshima T, et al. Th Balance-Related Host Genetic Background Affects the Therapeutic Effects of Combining Carbon-Ion Radiation Therapy With Dendritic Cell Immunotherapy. Int J Radiat Oncol Biol Phys. 2022;112(3):780-9. Epub 20211103. doi: 10.1016/j.ijrobp.2021.10.141. PubMed PMID: 34740767.	2022	Colon-26, and Colon-26MGS	CIRT (1 or 2 pr 6 Gy x1, 290 MeV/n, mono-energy, LET approximately 70-80 keV/mm).	iDCs (1×10⁶ cells, i.v., day 8.5)	-	CIRT → iDCs	CIRT with immature dendritic cell immunotherapy (CiDC) showed no enhanced antimetastatic effect on lung metastasis compared to 2 Gy CIRT, which already inhibited metastasis, despite minimal local tumor growth repression. A lower 1 Gy CiDC dose also failed to improve antimetastatic outcomes over 1 Gy CIRT alone. In the highly metastatic Colon-26MGS-bearing BALB/c model, CiDC similarly did not enha…
PBT -> immune		Mahadevan LSK, Sahoo N, Aliru ML, Krishnan S. Dependence of Immunogenic Modulation of Tumor Cells by Proton Radiation on the Linear Energy Transfer. International Journal of Radiation Oncology*Biology*Physics. 2017;99(2). doi: 10.1016/j.ijrobp.2017.06.2061.	2017	CT-26	8 Gy; 1.09keV/um (low), 2.58keV/um (medium) and 7.7keV/um (high) LET	-	-	RT	High LET boosted immunogenic markers like OX40L, CD40, MHC-I, and ICAM-1, while lowering PDL-1 compared to low LET, with medium LET showing intermediate effects, per flow cytometry 48 hours post-irradiation. Also enhanced 41BBL, OX40L, CD40, Calreticulin, and MHC-I with high LET, indicating stronger immunogenicity for T-cell targeting than low LET.
PBT		Mirjolet C, Nicol A, Limagne E, Mura C, Richard C, Morgand V, et al. Impact of proton therapy on antitumor immune response. Sci Rep. 2021;11(1):13444. Epub 20210629. doi: 10.1038/s41598-021-92942-1. PubMed PMID: 34188135; PubMed Central PMCID: PMC8241828.	2021	CT-26	PBT (16.4 Gy x1)	-	-	RT	PBT delayed tumor growth (median survival 75 vs. 24 days control), 4/10 CR, upregulated immune/interferon pathways. increased CXCL10/TREX1, and boosted cytotoxic CD8+/CD4+ T cells, and TAM1, persisting to day 14 without significance; no NK cell infiltration occurred. Pro-tumor Treg infiltration also increased significantly at day 7, but Mo-MDSCs and TAM2 showed no change. All significant immune c…
CIRT vs. XRT		Suetens A, Konings K, Moreels M, Quintens R, Verslegers M, Soors E, et al. Higher Initial DNA Damage and Persistent Cell Cycle Arrest after Carbon Ion Irradiation Compared to X-irradiation in Prostate and Colon Cancer Cells. Frontiers in Oncology. 2016 Apr 13;6. doi: 10.3389/fonc.2016.00087.	2016	Caco-2	XRT (0.1, 0.5, 1, 2, 5 Gy, low-LET), CIRT (0, 0.5, 2 Gy, LET 33.7 keV/µm)	-	-	RT	XRT and CIRT induced DSBs (γ-H2AX foci) dose-dependently from 30 minutes. XRT foci peaked at 1-2 hours, reduced by 24 hours, with residuals up to 1 Gy; CIRT foci peaked at 30 minutes, remained high at 24 hours (0.5-2 Gy), showing slower repair. Foci occupancy followed suit, higher with CIRT at 24 hours. More ion traversals with CIRT correlated with increased foci vs X-rays. X-rays (2, 5 Gy) cause…
3. DDRi+RT, Including Any Differences Between XRT and PBT or CIRT
Treatment Description	Note	Citation	Year	Model	RT Details	Immunotherapy Details	DDRi Details	Sequencing	Key Findings
XRT/PBT + ATMi	ABSTRACT	Callaghan CM, Dragojevic S. Bragg peak proton irradiation and ATM inhibition for rectal cancer. Journal of Clinical Oncology. 2025;43(4_suppl):259-. doi: 10.1200/JCO.2025.43.4_suppl.259.	2025	HT29, CT26, SW480	XRT (4 Gy or 10 Gy WAI for toxicity), PBT (4 Gy, ENT or BP)	-	ATMi (AZD1390, 10 nM)	RT + ATMi	ATMi boosted BP proton efficacy in pMMR CRC (survival: 0.074 HT29, 0.004 SW480), raising γH2AX (22.7), micronuclei (16.2), and cGas (43,677) via cGAS-STING vs. XRT (0.123, 2.9) or ENT (0.091, 10.2). BP+ATMi minimally increased toxicity (weight loss 73.6%, RIS 5.3 jejunal, 4.3 rectal) but elevated permeability (310.4) vs. XRT (6.2).
XRT + XPF-ERCC1i (+5FU, OXA)		Huang MY, Huang YJ, Cheng TL, Jhang WY, Ke CC, Chen YT, et al. XPF-ERCC1 Blocker Improves the Therapeutic Efficacy of 5-FU- and Oxaliplatin-Based Chemoradiotherapy in Colorectal Cancer. Cells. 2023;12(11). Epub 20230525. doi: 10.3390/cells12111475. PubMed	2023	HCT-116, SW-620	XRT (4 Gy in vitro, 6 Gy x3 in vivo)	-	XPF-ERCC1i (NSC130813, 0.14-100 µM in vitro, 2-4 mg/kg in vivo)	XPF-ERCC1i → RT	XPF-ERCC1+XRT reduced colony survival and tumor growth (e.g., 446 vs. 561 mm³, 5-FU+RT; 356 vs. 1121 mm³, OXA+RT) vs. RT+5-FU/OXA. It lowered XPF (NER), raised γH2AX in nucleus/cytoplasm after 48h, and boosted apoptosis (TUNEL) in mice, amplifying 5-FU/OXA-CRT’s tumor-limiting potency.
XRT + ATRi		Ng V, Sinha S, Novaj A, Ma J, McDermott N, Pei X, et al. Genotype-Directed Synthetic Cytotoxicity of ATR Inhibition with Radiotherapy. Clinical Cancer Research. 2024/12/15;30(24). doi: 10.1158/1078-0432.CCR-24-0154.	2024	CT-26	XRT (8 Gy x1F)	-	ATRi (RP-3500, 11 nM)	ATRi + RT (day 1). Atm-null and isogenic murine models, both in vitro and in vivo	Atm−/− vs. WT, ATRi (RP-3500) synergized with IR, slashing viability in vitro and piling up DSBs (γ-H2AX foci, comet assay) via DDR disruption (ATM/ATR-PIKK loss). In vivo, IR alone gave 25% complete responses (CR) in Atm−/− vs. 0% WT; ATRi+IR hiked CR to 88% in Atm−/− (vs. 13% WT), with more survival, tied to unrepaired DSBs and synthetic lethality.
XRT + TOPKi	NOT DDRi EXACTLY, but worked that way	Pang S-g, Zhang X, Li Z-x, He L-f, Chen F, Liu M-l, et al. TOPK Inhibition Enhances the Sensitivity of Colorectal Cancer Cells to Radiotherapy by Reducing the DNA Damage Response. Current Medical Science 2024 44:3. 2024-06-20;44(3). doi: 10.1007/s11596-02	2024	RKO, HCT116, HCT15, SW620, SW480, WiDr, HT29	XRT (0, 2, 4, 6, 8, 10 Gy)	-	TOPK knockdown (genetic silencing)	TOPKi → RT	TOPK knockdown+XRT reduced DNA damage response (p-CDK1, p-ATM, PARP, MRE11) via HR/NHEJ pathways, enhancing radiosensitivity in CRC cells.
XRT/PBT + ATMi		Pape K, Lossner AJ, William D, Czempiel T, Beyreuther E, Klimova A, et al. Sensitization of Patient-Derived Colorectal Cancer Organoids to Photon and Proton Radiation by Targeting DNA Damage Response Mechanisms. Cancers (Basel). 2022;14(20):4984-undefined	2022	patient derived organoids (PDO). Radiosensitive: DD37, DD72, DD204. Radioresistant DD142, DD254	XRT (photons, 0-10 Gy, ~1 Gy/min), PBT (150 MeV protons, 0-10 Gy, ~3 Gy/min). 6 Gy + ATMi	-	ATMi (AZ32, 0-3 µM; KU-55933, 0-10 µM)	ATMi → RT (3h pre-RT)	Heterogeneous RT response with similar photon/proton effects (viability reduction: 52.1-64.6/47.3-68.5% radiosensitive, 9.9-18.3/9.6-13.4% radioresistant at 10 Gy). Radioresistance tied to better DNA repair (lower residual γH2AX/53BP1 foci). ATM inhibitors with 6 Gy photon/proton resensitized resistant PDOs (viability reduced up to 59.7%), showing synergy; not induced by 5FU.
XRT + PARPi		Qin C, Ji Z, Zhai E, Xu K, Zhang Y, Li Q, et al. PARP inhibitor olaparib enhances the efficacy of radiotherapy on XRCC2-deficient colorectal cancer cells. Cell Death Dis. 2022;13(5):505. Epub 20220528. doi: 10.1038/s41419-022-04967-7. PubMed PMID: 3564381	2022	HCC-116, SW-480, + LARC patients	XRT (10 Gy in vitro, 2 Gy x3 QOD in vivo)	-	PARPi (Olaparib, 2 µM in vitro, 50 mg/kg in vivo)	PARPi → RT	iPARP+RT cut survival in XRCC2-deficient CRC cells vs. RT, amplied radiosensitivity more than in XRCC2+ cells. Spiked DNA damage (γH2AX), drove G2/M arrest, and accelerated senescence via p53/p21 signaling in XRCC2-deficients. In mice, olaparib+RT halted XRCC2-deficient tumor growth, achieving lasting shrinkage vs. regrowth in XRCC2+ tumors, linked to HR deficiency.
XRT + PARPi		Seo Y, Tamari K, Takahashi Y, Minami K, Tatekawa S, Isohashi F, et al. Poly (ADP-ribose) polymerase inhibitors sensitize cancer cells to hypofractionated radiotherapy through altered selection of DNA double-strand break repair pathways. Int J Radiat Biol. 2022;98(7):1222-34. Epub 20220104. doi: 10.1080/09553002.2022.2020357. PubMed PMID: 34919022.	2022	HCT-116, HT-29, SW-620, HCT-15 (Human CRC)	XRT (SBRT)	-	PARPi (Olaparib, PJ34, Veliparib)	PARPi + RT	Olaparib/PJ34 enhanced radiosensitization at high-dose XRT in mice, reducing HR activity, increasing G1 tetraploid cells, senescence, and dicentric chromosomes. PJ34 didn’t alter DSB rejoining (comet assay) but shifted repair pathways, boosting quadratic misrepair for sensitization.
XRT + PARPi		Shen D, Luo J, Chen L, Ma W, Mao X, Zhang Y, et al. PARPi treatment enhances radiotherapy-induced ferroptosis and antitumor immune responses via the cGAS signaling pathway in colorectal cancer. Cancer Lett. 2022;550:215919. Epub 20220916. doi: 10.1016/j.c	2022	HT-29, MC-38, CT-26 (+ patients)	XRT (8 Gy x1 or x3 in mice)	-	PARPi (Niraparib, 1-4 µM in vitro, 50 mg/kg in vivo)	PARPi → RT	iPARP+XRT (single 8 Gy or triple 8 Gy) boosted cancer cell death and tumor control in mice, with triple dosing showing tighter suppression, by blocking homologous recombination repair. It intensified DNA double-strand breaks and cytoplasmic DNA, firing up the cGAS-STING-TBK1-IRF3 pathway, spiking interferon-β and ISGs like CXCL10/CCL5. This fueled ferroptosis via ATF3-SLC7A11-GPX4, increased CD8+…
XRT + DNA-PKi		Smithson M, Irwin RK, Williams G, McLeod MC, Choi EK, Ganguly A, et al. Inhibition of DNA-PK may improve response to neoadjuvant chemoradiotherapy in rectal cancer. Neoplasia. 2022;25:53-61. Epub 20220212. doi: 10.1016/j.neo.2022.01.004. PubMed PMID: 3516	2022	SW-837, CT-26	XRT (in vitro: 5 Gy x1, in vivo 2 Gy x1)	-	DNA-PKi (M3814, 10 µM in vitro, 50 mg/kg in vivo)	standard of care (SOC) (5-fluorouracil (5FU) with XRT), M3814 with XRT, and M3814 with SOC.	SOC increased pDNA-PK and DNA damage (g-H2AX foci up to 65.8%). M3814 + SOC reduced pDNA-PK (14-fold in vitro), viability, and increased foci (to 97.3%) vs. SOC alone in SW837. In CT26 mice, M3814 + SOC gave 45.5% clinical complete response (better than each one), but no difference in tumor size or pathologic response (18.2% vs. 12.5%). pATM/Kap1 upregulation may limit M3814 effect.
XRT + ATMi + EGFRi		Tang S, Li Z, Yang L, Shen L, Wang Y. A potential new role of ATM inhibitor in radiotherapy: suppressing ionizing Radiation-Activated EGFR. International Journal of Radiation Biology. 2020-4-2;96(4). doi: 10.1080/09553002.2020.1707325.	2020	HCT-116, SW-480	XRT 10 Gy x1, colonies 0, 1, 2, 4 Gy	-	ATMi (KU-55933), EGFRi (gefitinib)	EGFRi (-1d) → ATMi (-1h) → RT	ATMi+XRT reduced EGFR phosphorylation and HR efficiency, suppressing growth and sensitizing cells more than EGFRi. ATMi+EGFRi not superior to ATMi. ATMi suppresses IR-activated EGFR, inhibits tumor cell growth and sensitizes tumor cells to IR, and EGFR mainly promotes DSB repair through HR, thus ATMi could overcome EGFRi resistance.
XRT + ATRi		Vendetti FP, Karukonda P, Clump DA, Teo T, Lalonde R, Nugent K, et al. ATR kinase inhibitor AZD6738 potentiates CD8+ T cell–dependent antitumor activity following radiation. The Journal of Clinical Investigation. 2018 Aug 13;128(9). doi: 10.1172/JCI965	2018	CT-26	XRT (6 Gy in vitro, 2 Gy x2 fx in vivo)	-	ATRi (AZD6738, 300 nM in vitro, 75 mg/kg in vivo)	ATRi + RT concurrent	ATRi+XRT blocked ATR-mediated HR, reducing PD-L1 and Tregs while boosting CD8+ IFN-γ/TNF-α T TIL, transient CD4 reduction, marked Treg reduction. ATRi+XRT promotes immune memory (100% rejection in 1st responders), synergy shrinks tumor and reverses immune suppression.
XRT + DDRi		Wen M, Qiu Y, Wang M, Tang F, Hu W, Zhu Y, et al. Enhancing low-dose radiotherapy efficacy with PARP inhibitors via FBL-mediated oxidative stress response in colorectal cancer. Oncogene. 2025;44(4):228-40. Epub 20241108. doi: 10.1038/s41388-024-03207-w. P	2024	HCT-8, SW-480, RKO, CRC pt	XRT (2 Gy x1)	-	PARPi (+XRT), ATMi, ATRi, DNA-Pki	DDRi → RT (1h pre-RT)	High FBL in CRC mitigated DNA damage via PARP1 PARylation and VER. PARIPi+XRT reduced viability vs. each alone in FBL-overexpressing cells. In mice, FBL-high tumors had greater sensitivity to combined treatment, with reduced growth and increased DNA damage (γH2AX) via PARP inhibition (BER pathway) compared to controls. Modest effects without FBL. XRT+iPARP best in both cases.
XRT + DNA-PKi		Willoughby CE, Jiang Y, Thomas HD, Willmore E, Kyle S, Wittner A, et al. Selective DNA-PKcs inhibition extends the therapeutic index of localized radiotherapy and chemotherapy. The Journal of Clinical Investigation. 2020/01/02;130(1). doi: 10.1172/JCI127483.	2020	HCT116 (DNAPK–/– and WT), LoVo, SW620 (non IR?), CT26	XRT 2 Gy for DDRi radiosennsitivity. 0-8 Gy CT26, 0-3 Gy HCT116 (WT and -/-)(maybe other schemes).	-	DNA-PKi (NU5455, 1-5 µM)	DNA-PKi → RT (24h pre-RT)	HCT116 colorectal carcinoma DNAPK–/– cells (nor for LoVo) radiosensitivity was not augmented by treatment with NU5455 (1 μM), in contrast to isogenic HCT116 parental cells (and CT26). Apoptosis stimulation with 2 Gy augmented, more with NU5455, no evidence of an enhanced apoptotic response HCT116 TP53 -/-.
XRT + ATRi	ABSTRACT	Yang L, Miller ED, Shakya R, Na R, Hu A, Packard R, et al. Investigation of ATR Inhibitor VX970 as a Radiosensitizer in Colorectal Cancer Cells. International Journal of Radiation Oncology*Biology*Physics. 2023;117(2):e271-e2. doi: 10.1016/j.ijrobp.2023.0	2023	LoVo, SW-48 (CRC)	XRT (0, 2, 4, 6, 8 Gy in vitro, 2 Gy x5 fx in vivo)	-	ATRi (VX970, 3 nM)	ATRi → RT	VX970 with RT reduced clonogenicity, DER 1.43 in SW48 and 1.59 in LoVo, and blocked p-Chk1 and G2/M arrest versus RT alone. Tumor grow delay amplifying XRT’s damage persistence effectively, minimal toxicity.
XRT + WEE1i		Yin Y, Shen Q, Tao R, Chang W, Li R, Xie G, et al. Wee1 inhibition can suppress tumor proliferation and sensitize p53 mutant colonic cancer cells to the anticancer effect of irinotecan. Molecular Medicine Reports. 2018-02-01;17(2). doi: 10.3892/mmr.2017.8230.	2018	HT-29, SW-480	XRT (4 Gy x1)	-	WEE1i (MK1775, 1 µM)	WEE1i → RT (24h pre-RT)	Wee1 knockdown in p53-mutant HT29/SW480 cells impaired proliferation and sensitized to IR via G2/M checkpoint inhibition (CDK1 Tyr15 phosphorylation drop). MK1775 reduced viability (IC50: 0.376 µM HT29, 0.739 µM SW480), induced DNA damage (γ-H2AX), and apoptosis (cleaved-caspase 3) in a dose-dependent manner with XRT.
4. IR+DDRi+ICI
Treatment Description	Note	Citation	Year	Model	RT Details	Immunotherapy Details	DDRi Details	Sequencing	Key Findings
XRT + TOP1i + aPD1	NOT DDRi EXACTLY, but worked that way	Chen JY, Lin PY, Hong WZ, Yang PC, Chiang SF, Chang HY, et al. Activation of STING by the novel liposomal TLC388 enhances the therapeutic response to anti-PD-1 antibodies in combination with radiotherapy. Cancer Immunol Immunother. 2024;73(5):92. Epub 202	2024	XRT (5 Gy, days 7 and 14)	XRT (in vivo 5 Gy x2, days 7, 14. 2 Fy x1 in vitro)	aPD1 (5 mg/kg i.p., days 11, 14, 17, 20)	TOP1i (TLC388, 2.5 mg/kg i.p., days 7-9)	TOP1i → RT → aPD1	TLC388 + XRT increased ssDNA, STING activation, IFN-I (IFNβ1, CXCL10), and DC infiltration vs. XRT alone. Triple therapy achieved 80% complete regression in CT26, with elevated CD8+ T and NK cells vs. XRT or XRT + aPD1, improving survival. TOP1i enhanced RT’s immunogenicity significantly.
XRT/PBT + ATRi/Chk1i + aSIRPα/aPD1		Hsieh R-E, Krishnan S, Wu R-C, Boda A, Liu A, Winkler M, Hsu W-H, Lin S, Hung M-C, Chan L-C, Bhanu K, Srinivasamani A, De Azevedo R, Chou Y-C, DePinho R, Gubin M, Vilar E, Chen C, Slay R, Jayaprakash P, Hegde S, Hartley G, Lea S, Prasad R, Morrow B, Couillault C, Steiner M, Wang C-C, Venkatesulu B, Taniguchi C, Kim Y, Chen J, Rudqvist N-P, Curran M. ATR-mediated CD47 and PD-L1 up-regulation restr…	2022	HCT-116, HT-29, MC-38	XRT (8 Gy x1), PBT (8 Gy CGE, protons, in vitro)	aSIRPα (400 µg i.p., days 12, 14, 16, 18) or anti-CD47, aPD1 (250 µg i.p., days 12, 15, 18)	ATRi (VE822, 300 nM, in vitro), Chk1i (UCN-01, in vitro)	RT ± ATRi/Chk1i → aSIRPα/aPD1	PBT/XRT up-regulated CD47 and PD-L1 dose-dependently, persistently, more pronounced in surviving cells vs apoptotic ones, similar effects across 12 solid tumor lines. In 30 rectal cancer patients (5 Gy x 5), CD47 histoscores increased post-XRT, especially in poor responders (TRG 4-5). Adding ATRi, anti-SIRPα, and anti-PD-1 to XRT attenuated CD47 and PD-L1 up-regulation, increased cytosolic dsDNA,…
XRT + ATMi + aPDL1	PREPRINT	Li C, Wang B, Liu C, et al. ATM inhibition enhance antitumor immunity of CRC by activating cGAS/STING and NFκB/IRF1/NLRC5 pathway2024-03-27. doi: 10.21203/rs.3.rs-4116540/v1.	2024	CT-26, MC-38, HCT-116	XRT: in vitro 2,4,6 Gy. In vivo 6 Gy	aPDL1 antibody i.p. every three days at 10mg/kg	ATMi (KU60019, dose unspecified)	RT ± ATMi	XRT+ATMi+aPDL1 in CT26-ATM−/− tumors showed superior tumor growth delay vs CT26-WT, outperformed XRT+ATMi, XRT+aPDL1, prolonged survival, increased CD8+ infiltration, Ki67+, perforin+ T cells vs WT. XRT+ATMi (KU60019) in CT26-WT enhanced efficacy vs XRT alone, raised CD8+ T cells in tumors, DLN APC activation (CD86+CD11c+MHCII+). ATM-KO CT26 boosted ROS, γH2AX, micronuclei, pSTING, pTBK1, CXCL10,…
XRT + ATMi + aPDL1		Li C, Wang B, Tu J, Liu C, Wang Y, Chen J, Huang Y, Liu B, Yuan X. ATM inhibition enhance immunotherapy by activating STING signaling and augmenting MHC Class I. Cell Death & Disease. 2024;15(7). doi: 10.1038/s41419-024-06911-3.	2024	CT-26, HCT-116	XRT (2, 4, 6 Gy x1 in vitro, mice 6 Gy)	aPDL1 (10 mg/kg, in vivo)	ATMi (KU60019, dose unspecified)	ATMi → RT → aPDL1	XRT+ATMi+aPDL1 triple therapy in CT26-ATM−/− tumors delayed tumor growth most effectively, outperforming combinations and solo treatments, with prolonged survival and no significant weight loss. ATMi+aPDL1/XRT enhanced tumor and draining lymph node immity. ATM-KO CT26 cells showed higher ROS, micronuclei, γH2AX, pSTING, pTBK1, CXCL10, CCL5, and IFN-β levels post-XRT versus WT, with KU60019 amplif…
XRT + ATRi + aPDL1		Liu C, Wang X, Qin W, Tu J, Li C, Zhao W, Ma L, Liu B, Qiu H, Yuan X. Combining radiation and the ATR inhibitor berzosertib activates STING signaling and enhances immunotherapy via inhibiting SHP1 function in colorectal cancer. Cancer Communications. 2023;43(4):435-54. doi: 10.1002/cac2.12412.	2023	MC-38, CT-26	XRT (5 Gy x1)	aPDL1 (10 mg/kg)	ATRi (Berzosertib, 60 mg/kg)	ATRi (2h pre-RT, daily x3) → RT → aPDL1 (every 3 days)	ATRi+XRT+aPDL1 boosts anti-tumor effects in mouse models MC38 and CT26. ATRi increases IR-induced DNA damage (γH2AX foci), triggers premature mitotic entry, forms micronuclei, and releases cytosolic dsDNA. This activates cGAS-STING, upregulating type I interferons (IFNB), chemokines (CXCL10, CCL5), and ISGs via IRF3 and NF-κB. XRT + ATRi enhances dendritic cell maturation (CD11c+ MHC-II+, CD86+) …
XRT + PARPi + aPD1		Seyedin S, Hasibuzzaman MM, Pham V, Petronek M, Callaghan C, Kalen A, Mapuskar K, Mott S, Spitz D, Allen B, Caster J. Combination Therapy with Radiation and PARP Inhibition Enhances Responsiveness to Anti-PD-1 Therapy in Colorectal Tumor Models. Int J Radiat Oncol. 2020;108(1):81-92. doi: 10.1016/j.ijrobp.2020.01.030.	2020	CT-26, MC-38	XRT (2, 4, 8 Gy x1F cells, in vitro 8 Gy x1F, in vivo 8 Gy x2F)	aPD1 (RMP1-14, 200 µg i.p., days 0, 3, 6)	PARPi (Veliparib, 25 mg/kg BID). Screened: HDACi entinostat, the PI3K-γ isoform inh IPI549, and ATRi VE-82	PARPi + RT+ aPD1 (concurrent or q wk delay)	XRT+iPARP+aPD1 in CT26 delayed tumor growth, more survival versus controls, 1/11 complete regressions; in MC38 (MSI) tumors, 8/10 complete regressions, outperformed XRT+iPARP (0 CR), XRT+aPD1 (2/7 regressions). MHC-1 surface localization increased dose-dependently XRT, iPARP enhanced 8 Gy, persistently. PD-L1 surface localization rose XRT dose-dependently, iPARP amplified CT26 and MC38, increased…
XRT + ATRi + aPDL1		Vendetti FP, Pandya P, Clump DA, Schamus-Haynes S, Tavakoli M, diMayorca M, et al. The schedule of ATR inhibitor AZD6738 can potentiate or abolish antitumor immune responses to radiotherapy. JCI Insight. 2023;8(4). Epub 20230222. doi: 10.1172/jci.insight.165615. PubMed PMID: 36810257; PubMed Central PMCID: PMC9977511.	2023	CT-26	XRT (2 Gy x2 fx, days 1-2)	aPDL1 (10 mg/kg ip, days 7, 9, 11)	ATRi (AZD6738, 75 mg/kg, short: days 1-3, prolonged: days 1-9)	ATRi → RT → aPDL1 mice	XRT+ATRi+aPDL1 (ATRi QDx3) in CT26 tumors extended median survival to 30d vs 17d XRT alone, 23d XRT+aPDL1, yielded 4/14 complete responses vs 1/13 XRT+aPDL1, 0/14 XRT+ATRi QDx9+aPDL1 (18d survival). XRT+ATRi QDx3 increased CD8+ Tem, Pentamer+ (AH1-specific) CD8+ in DLN d9, CD8+ TILs d10, boosted IFN-β, GM-CSF, CXCL10, CCL2 in TME d7 vs XRT alone. ATRi QDx3+XRT raised proliferating CD8+ in DLN, TI…
XRT + ATMi + aPDL1		Xie Y, Liu Y, Lin M, Li Z, Shen Z, Yin S, et al. Targeting ATM enhances radiation sensitivity of colorectal cancer by potentiating radiation-induced cell death and antitumor immunity. Journal of Advanced Research. 2024/12/19. doi: 10.1016/j.jare.2024.12.023.	2024	HCT-116, SW-480, SW-620, MC-38, pt tumors	XRT (6 Gy x1in vitro. 8 Gy x2 patient sample. 5 Gy x2, 8 Gy x2; 5 Gy x3, 8 Gy x3 (triple therapy) mice)	aPDL1 (200 µg/mouse, i.p.)	ATMi (AZD0156, 10 mg/kg)	ATMi (1h pre-RT, days 1, 3, 5) → RT → aPDL1 (day post-RT)	XRT+ATMi+aPDL1 71.4% tumor regression in CT26 mice and 60% in MC38 models, 66.7% complete remission in larger MC38 tumors, no mortality, stable weight, and normal AST, ALT, CKMB, and TNT. Increased CD8+ T cell infiltration, reduced Ki-67+ cells, elevated cytoplasmic ROS and mitochondrial ROS (mitoROS), and enhanced CXCL10/CXCL11 expression via STING pathway activation. XRT+ATMi suppressed tumor g…
5. DaRT or alpha
Treatment Description	Note	Citation	Year	Model	RT Details	Immunotherapy Details	DDRi Details	Sequencing	Key Findings
DaRT		Confino H, Hochman I, Efrati M, Schmidt M, Umansky V, Kelson I, Keisari Y. Tumor ablation by intratumoral Ra-224-loaded wires induces anti-tumor immunity against experimental metastatic tumors. Cancer Immunology, Immunotherapy. 2014;64(2):191-9. doi: 10.1007/s00262-014-1626-8.	2015	CT-26	DaRT: Ra-224-loaded wire (40-50 kBq, 1 wire, alpha particles, tumor-targeted)	CpG (100 µg, 2 doses)	None	CpG injected peri-tumorally (day -1) and IV (day 1); Ra-224-loaded wire inserted intratumorally (day 0)	DaRT alone reduced primary tumor growth and lung metastases. DaRT induced systemic anti-tumor immunity, increasing resistance to tumor rechallenge. DaRT + CpG enhanced primary tumor control beyond DaRT alone. Treatment lowered metastatic burden in lungs, improving survival.
DaRT + TLR/Immune Mod		Domankevich V, Cohen A, Efrati M, Schmidt M, Rammensee HG, Nair SS, Tewari A, Kelson I, Keisari Y. Combining alpha radiation-based brachytherapy with immunomodulators promotes complete tumor regression in mice via tumor-specific long-term immune response. Cancer Immunol Immunother. 2019;68(12):1949-58. Epub 20191022. doi: 10.1007/s00262-019-02418-5. PubMed PMID: 31637474; PMCID: PMC6877484.	2019	CT-26	DaRT (alpha, Ra-224 seeds, 40-70 kBq, 7-8 mm diameter)	Poly I:C (TLR3, i.t.), CpG (TLR9, p.t./i.n.), XS15 (TLR1/2, p.t.), CP (Treg inh., i.p.), sildenafil (MDSC inh., oral)	-	DaRT +poly I:C/CpG/XS15/CP/sildenafil	DaRT with immunomodulators boosted antitumor effects over solo treatments. DaRT+poly I:C slowed tumor growth more than either alone. DaRT+CpG or XS15 cut tumor volumes (187 ± 61 mm³, 252 ± 39 mm³ vs 738 ± 170 mm³ DaRT alone, day 10), raised cure rates (41%, 20% vs 0%). DaRT+CpG+CP+sildenafil hit 51% rejection vs 0% DaRT, 6% inert+immunomodulators; extended CpG (6 vs 3 doses) gave 70% vs 78%. Cure…
DaRT		Reitkopf-Brodutch S, Confino H, Schmidt M, Cooks T, Efrati M, Arazi L, Rath-Wolfson L, Marshak G, Kelson I, Keisari Y. Ablation of experimental colon cancer by intratumoral 224Radium-loaded wires is mediated by alpha particles released from atoms which spread in the tumor and can be augmented by chemotherapy. Int J Radiat Biol. 2015;91(2):179-86. Epub 20150129. doi: 10.3109/09553002.2015.959666. …	2015	CT-26	DaRT: 224Ra-loaded wires (32.1-33.8 kBq total, 2 wires, alpha particles, tumor-targeted)	None	None		DaRT alone significantly slowed tumor growth. DaRT + 5-FU achieved 80% complete tumor ablation, outperforming either treatment alone. Alpha particles delivered lethal doses (>10 Gy) over 3-4 mm, causing extensive necrosis. Combination enhanced local tumor control, suggesting synergy with chemotherapy.
